# Supplementary material for: Concurrent anthropogenic stressors affect plant–soil systems with different plant diversity levels
Source: New Phytol. 2025 Jun 4;247(4):1897–911. doi: 10.1111/nph.70275 (PMC12267938; doi:10.1111/nph.70275)
Supplement: Supplementary file 2 — Table S1 Significance test for the effects of anthropogenic stressor treatments. Table S2 Predictability comparison of the hierarchically nested models. Table S3 Partial least squares path modeling (PLS‐PM) revealing the direct and indirect effects of experimental treatments on plant biomass, soil properties, and functions. Please note: Wiley is not responsible for the content or functionality of any Supporting Information supplied by the authors. Any queries (other than missing material) should be directed to the New Phytologist Central Office. [file NPH-247-1897-s001.xlsx]

## Sheet: Table S1
Table S1. Significance test for the effects of anthropogenic stressor treatments.
Asterisk (*) indicates significant difference compared to the control (p <0.05).
Response variable	Plant diversity treatment	Anthropogenic stressor treatment	p-value
Soil respiration	low diversity	Insecticide	0.644
Soil respiration	low diversity	Fungicide	0.1072
Soil respiration	low diversity	PFAS	0.724
Soil respiration	low diversity	Copper	0.3964
Soil respiration	low diversity	Surfactant	0.0944
Soil respiration	low diversity	Drought	0	*
Soil respiration	low diversity	Antibiotic	0.7632
Soil respiration	low diversity	Microplastic	0.894
Soil respiration	low diversity	1 stressor	0.4592
Soil respiration	low diversity	2 stressors	0.44
Soil respiration	low diversity	5 stressors	0.1408
Soil respiration	low diversity	8 stressors	0	*
Soil respiration	high diversity	Insecticide	0.0388	*
Soil respiration	high diversity	Fungicide	0.078
Soil respiration	high diversity	PFAS	0.0792
Soil respiration	high diversity	Copper	0.0768
Soil respiration	high diversity	Surfactant	0.9532
Soil respiration	high diversity	Drought	0	*
Soil respiration	high diversity	Antibiotic	0.9268
Soil respiration	high diversity	Microplastic	0.77
Soil respiration	high diversity	1 stressor	0.4676
Soil respiration	high diversity	2 stressors	0.8164
Soil respiration	high diversity	5 stressors	0.1196
Soil respiration	high diversity	8 stressors	0.0004	*
Litter decomposition	low diversity	Insecticide	0.0556
Litter decomposition	low diversity	Fungicide	0.7952
Litter decomposition	low diversity	PFAS	0.0888
Litter decomposition	low diversity	Copper	0.0168	*
Litter decomposition	low diversity	Surfactant	0.5504
Litter decomposition	low diversity	Drought	0.74
Litter decomposition	low diversity	Antibiotic	0.1936
Litter decomposition	low diversity	Microplastic	0.0712
Litter decomposition	low diversity	1 stressor	0.1376
Litter decomposition	low diversity	2 stressors	0.3276
Litter decomposition	low diversity	5 stressors	0.288
Litter decomposition	low diversity	8 stressors	0.2084
Litter decomposition	high diversity	Insecticide	0.0092	*
Litter decomposition	high diversity	Fungicide	0.5808
Litter decomposition	high diversity	PFAS	0.0744
Litter decomposition	high diversity	Copper	0	*
Litter decomposition	high diversity	Surfactant	0.0428	*
Litter decomposition	high diversity	Drought	0.008	*
Litter decomposition	high diversity	Antibiotic	0	*
Litter decomposition	high diversity	Microplastic	0	*
Litter decomposition	high diversity	1 stressor	0	*
Litter decomposition	high diversity	2 stressors	0.0372	*
Litter decomposition	high diversity	5 stressors	0.0428	*
Litter decomposition	high diversity	8 stressors	0.0264	*
β-Glucosidase	low diversity	Insecticide	0.9468
β-Glucosidase	low diversity	Fungicide	0.8904
β-Glucosidase	low diversity	PFAS	0.1808
β-Glucosidase	low diversity	Copper	0.788
β-Glucosidase	low diversity	Surfactant	0.4992
β-Glucosidase	low diversity	Drought	0.858
β-Glucosidase	low diversity	Antibiotic	0.7796
β-Glucosidase	low diversity	Microplastic	0.0004	*
β-Glucosidase	low diversity	1 stressor	0.7204
β-Glucosidase	low diversity	2 stressors	0	*
β-Glucosidase	low diversity	5 stressors	0.1064
β-Glucosidase	low diversity	8 stressors	0.4924
β-Glucosidase	high diversity	Insecticide	0.0132	*
β-Glucosidase	high diversity	Fungicide	0.0392	*
β-Glucosidase	high diversity	PFAS	0.0288	*
β-Glucosidase	high diversity	Copper	0.1624
β-Glucosidase	high diversity	Surfactant	0.0896
β-Glucosidase	high diversity	Drought	0.0004	*
β-Glucosidase	high diversity	Antibiotic	0.2544
β-Glucosidase	high diversity	Microplastic	0.0192	*
β-Glucosidase	high diversity	1 stressor	0.0392	*
β-Glucosidase	high diversity	2 stressors	0.802
β-Glucosidase	high diversity	5 stressors	0.0968
β-Glucosidase	high diversity	8 stressors	0.0272	*
β-D-1,4-cellobiosidase	low diversity	Insecticide	0.0892
β-D-1,4-cellobiosidase	low diversity	Fungicide	0.1436
β-D-1,4-cellobiosidase	low diversity	PFAS	0.0324	*
β-D-1,4-cellobiosidase	low diversity	Copper	0.0084	*
β-D-1,4-cellobiosidase	low diversity	Surfactant	0	*
β-D-1,4-cellobiosidase	low diversity	Drought	0.006	*
β-D-1,4-cellobiosidase	low diversity	Antibiotic	0.7796
β-D-1,4-cellobiosidase	low diversity	Microplastic	0.3128
β-D-1,4-cellobiosidase	low diversity	1 stressor	0.0508
β-D-1,4-cellobiosidase	low diversity	2 stressors	0.0404	*
β-D-1,4-cellobiosidase	low diversity	5 stressors	0	*
β-D-1,4-cellobiosidase	low diversity	8 stressors	0	*
β-D-1,4-cellobiosidase	high diversity	Insecticide	0.2164
β-D-1,4-cellobiosidase	high diversity	Fungicide	0.0092	*
β-D-1,4-cellobiosidase	high diversity	PFAS	0.0232	*
β-D-1,4-cellobiosidase	high diversity	Copper	0.8464
β-D-1,4-cellobiosidase	high diversity	Surfactant	0.3616
β-D-1,4-cellobiosidase	high diversity	Drought	0.0012	*
β-D-1,4-cellobiosidase	high diversity	Antibiotic	0.1796
β-D-1,4-cellobiosidase	high diversity	Microplastic	0.7628
β-D-1,4-cellobiosidase	high diversity	1 stressor	0.2472
β-D-1,4-cellobiosidase	high diversity	2 stressors	0.074
β-D-1,4-cellobiosidase	high diversity	5 stressors	0.002	*
β-D-1,4-cellobiosidase	high diversity	8 stressors	0	*
β-1,4-N-acetyl-glucosaminidase	low diversity	Insecticide	0.244
β-1,4-N-acetyl-glucosaminidase	low diversity	Fungicide	0.0128	*
β-1,4-N-acetyl-glucosaminidase	low diversity	PFAS	0.06
β-1,4-N-acetyl-glucosaminidase	low diversity	Copper	0.4056
β-1,4-N-acetyl-glucosaminidase	low diversity	Surfactant	0.3408
β-1,4-N-acetyl-glucosaminidase	low diversity	Drought	0.5768
β-1,4-N-acetyl-glucosaminidase	low diversity	Antibiotic	0.4328
β-1,4-N-acetyl-glucosaminidase	low diversity	Microplastic	0.6668
β-1,4-N-acetyl-glucosaminidase	low diversity	1 stressor	0.816
β-1,4-N-acetyl-glucosaminidase	low diversity	2 stressors	0.6156
β-1,4-N-acetyl-glucosaminidase	low diversity	5 stressors	0.972
β-1,4-N-acetyl-glucosaminidase	low diversity	8 stressors	0.7104
β-1,4-N-acetyl-glucosaminidase	high diversity	Insecticide	0.1172
β-1,4-N-acetyl-glucosaminidase	high diversity	Fungicide	0	*
β-1,4-N-acetyl-glucosaminidase	high diversity	PFAS	0.6764
β-1,4-N-acetyl-glucosaminidase	high diversity	Copper	0.1264
β-1,4-N-acetyl-glucosaminidase	high diversity	Surfactant	0.0084	*
β-1,4-N-acetyl-glucosaminidase	high diversity	Drought	0.1512
β-1,4-N-acetyl-glucosaminidase	high diversity	Antibiotic	0	*
β-1,4-N-acetyl-glucosaminidase	high diversity	Microplastic	0.016	*
β-1,4-N-acetyl-glucosaminidase	high diversity	1 stressor	0.0032	*
β-1,4-N-acetyl-glucosaminidase	high diversity	2 stressors	0.9644
β-1,4-N-acetyl-glucosaminidase	high diversity	5 stressors	0.48
β-1,4-N-acetyl-glucosaminidase	high diversity	8 stressors	0.0192	*
Phosphatase	low diversity	Insecticide	0.4416
Phosphatase	low diversity	Fungicide	0.2428
Phosphatase	low diversity	PFAS	0.0004	*
Phosphatase	low diversity	Copper	0.0116	*
Phosphatase	low diversity	Surfactant	0.0016	*
Phosphatase	low diversity	Drought	0.9592
Phosphatase	low diversity	Antibiotic	0.0208	*
Phosphatase	low diversity	Microplastic	0.0288	*
Phosphatase	low diversity	1 stressor	0.1344
Phosphatase	low diversity	2 stressors	0.3336
Phosphatase	low diversity	5 stressors	0.6732
Phosphatase	low diversity	8 stressors	0	*
Phosphatase	high diversity	Insecticide	0.0212	*
Phosphatase	high diversity	Fungicide	0	*
Phosphatase	high diversity	PFAS	0	*
Phosphatase	high diversity	Copper	0.002	*
Phosphatase	high diversity	Surfactant	0	*
Phosphatase	high diversity	Drought	0	*
Phosphatase	high diversity	Antibiotic	0.0428	*
Phosphatase	high diversity	Microplastic	0.0124	*
Phosphatase	high diversity	1 stressor	0	*
Phosphatase	high diversity	2 stressors	0	*
Phosphatase	high diversity	5 stressors	0	*
Phosphatase	high diversity	8 stressors	0	*
Water stable aggregates	low diversity	Insecticide	0.7588
Water stable aggregates	low diversity	Fungicide	0.2596
Water stable aggregates	low diversity	PFAS	0.5432
Water stable aggregates	low diversity	Copper	0.458
Water stable aggregates	low diversity	Surfactant	0.0792
Water stable aggregates	low diversity	Drought	0	*
Water stable aggregates	low diversity	Antibiotic	0.68
Water stable aggregates	low diversity	Microplastic	0.7084
Water stable aggregates	low diversity	1 stressor	0.5392
Water stable aggregates	low diversity	2 stressors	0.254
Water stable aggregates	low diversity	5 stressors	0.0132	*
Water stable aggregates	low diversity	8 stressors	0.3456
Water stable aggregates	high diversity	Insecticide	0.0224	*
Water stable aggregates	high diversity	Fungicide	0.2472
Water stable aggregates	high diversity	PFAS	0.9936
Water stable aggregates	high diversity	Copper	0.1828
Water stable aggregates	high diversity	Surfactant	0.3424
Water stable aggregates	high diversity	Drought	0.718
Water stable aggregates	high diversity	Antibiotic	0.3524
Water stable aggregates	high diversity	Microplastic	0.4808
Water stable aggregates	high diversity	1 stressor	0.3916
Water stable aggregates	high diversity	2 stressors	0.8528
Water stable aggregates	high diversity	5 stressors	0.6112
Water stable aggregates	high diversity	8 stressors	0.3456
pH	low diversity	Insecticide	0.3992
pH	low diversity	Fungicide	0.906
pH	low diversity	PFAS	0.908
pH	low diversity	Copper	0.086
pH	low diversity	Surfactant	0.6776
pH	low diversity	Drought	0.6524
pH	low diversity	Antibiotic	0.0008	*
pH	low diversity	Microplastic	0.002	*
pH	low diversity	1 stressor	0.4496
pH	low diversity	2 stressors	0.4012
pH	low diversity	5 stressors	0.3212
pH	low diversity	8 stressors	0.0016	*
pH	high diversity	Insecticide	0.7136
pH	high diversity	Fungicide	0.772
pH	high diversity	PFAS	0.9424
pH	high diversity	Copper	0.3424
pH	high diversity	Surfactant	0.95
pH	high diversity	Drought	0.8816
pH	high diversity	Antibiotic	0.5432
pH	high diversity	Microplastic	0.2332
pH	high diversity	1 stressor	0.9
pH	high diversity	2 stressors	0.6608
pH	high diversity	5 stressors	0.7076
pH	high diversity	8 stressors	0.2344
Shoot mass	low diversity	Insecticide	0.92
Shoot mass	low diversity	Fungicide	0.324
Shoot mass	low diversity	PFAS	0.5588
Shoot mass	low diversity	Copper	0.7216
Shoot mass	low diversity	Surfactant	0.8184
Shoot mass	low diversity	Drought	0	*
Shoot mass	low diversity	Antibiotic	0.2124
Shoot mass	low diversity	Microplastic	0.74
Shoot mass	low diversity	1 stressor	0.4256
Shoot mass	low diversity	2 stressors	0.0008	*
Shoot mass	low diversity	5 stressors	0	*
Shoot mass	low diversity	8 stressors	0	*
Shoot mass	high diversity	Insecticide	0.0604
Shoot mass	high diversity	Fungicide	0.9668
Shoot mass	high diversity	PFAS	0.1752
Shoot mass	high diversity	Copper	0.75
Shoot mass	high diversity	Surfactant	0.5204
Shoot mass	high diversity	Drought	0	*
Shoot mass	high diversity	Antibiotic	0.02	*
Shoot mass	high diversity	Microplastic	0.2808
Shoot mass	high diversity	1 stressor	0.0956
Shoot mass	high diversity	2 stressors	0.1256
Shoot mass	high diversity	5 stressors	0	*
Shoot mass	high diversity	8 stressors	0	*
Root mass	low diversity	Insecticide	0.0604
Root mass	low diversity	Fungicide	0.5736
Root mass	low diversity	PFAS	0.4452
Root mass	low diversity	Copper	0.5564
Root mass	low diversity	Surfactant	0.6592
Root mass	low diversity	Drought	0.526
Root mass	low diversity	Antibiotic	0	*
Root mass	low diversity	Microplastic	0.152
Root mass	low diversity	1 stressor	0.2472
Root mass	low diversity	2 stressors	0.6896
Root mass	low diversity	5 stressors	0.6328
Root mass	low diversity	8 stressors	0.7136
Root mass	high diversity	Insecticide	0.4844
Root mass	high diversity	Fungicide	0.458
Root mass	high diversity	PFAS	0.014	*
Root mass	high diversity	Copper	0.3424
Root mass	high diversity	Surfactant	0.3596
Root mass	high diversity	Drought	0.064
Root mass	high diversity	Antibiotic	0.0004	*
Root mass	high diversity	Microplastic	0.2864
Root mass	high diversity	1 stressor	0.4196
Root mass	high diversity	2 stressors	0.0164	*
Root mass	high diversity	5 stressors	0.004	*
Root mass	high diversity	8 stressors	0	*
Grass shoot mass	low diversity	Insecticide	0.5232
Grass shoot mass	low diversity	Fungicide	0.0044	*
Grass shoot mass	low diversity	PFAS	0.0172	*
Grass shoot mass	low diversity	Copper	0.324
Grass shoot mass	low diversity	Surfactant	0.5664
Grass shoot mass	low diversity	Drought	0.0664
Grass shoot mass	low diversity	Antibiotic	0.0388	*
Grass shoot mass	low diversity	Microplastic	0.994
Grass shoot mass	low diversity	1 stressor	0.2228
Grass shoot mass	low diversity	2 stressors	0.03	*
Grass shoot mass	low diversity	5 stressors	0.1808
Grass shoot mass	low diversity	8 stressors	0.7696
Grass shoot mass	high diversity	Insecticide	0.1236
Grass shoot mass	high diversity	Fungicide	0.368
Grass shoot mass	high diversity	PFAS	0.1792
Grass shoot mass	high diversity	Copper	0.7416
Grass shoot mass	high diversity	Surfactant	0.7624
Grass shoot mass	high diversity	Drought	0.0008	*
Grass shoot mass	high diversity	Antibiotic	0.0276	*
Grass shoot mass	high diversity	Microplastic	0.7748
Grass shoot mass	high diversity	1 stressor	0.6844
Grass shoot mass	high diversity	2 stressors	0.6296
Grass shoot mass	high diversity	5 stressors	0.3268
Grass shoot mass	high diversity	8 stressors	0.8336
Herb shoot mass	low diversity	Insecticide	0.1424
Herb shoot mass	low diversity	Fungicide	0.8416
Herb shoot mass	low diversity	PFAS	0.052
Herb shoot mass	low diversity	Copper	0.4068
Herb shoot mass	low diversity	Surfactant	0.156
Herb shoot mass	low diversity	Drought	0.3412
Herb shoot mass	low diversity	Antibiotic	0.0476	*
Herb shoot mass	low diversity	Microplastic	0.2196
Herb shoot mass	low diversity	1 stressor	0.0024	*
Herb shoot mass	low diversity	2 stressors	0.12
Herb shoot mass	low diversity	5 stressors	0.0668
Herb shoot mass	low diversity	8 stressors	0.2176
Herb shoot mass	high diversity	Insecticide	0.2208
Herb shoot mass	high diversity	Fungicide	0.1584
Herb shoot mass	high diversity	PFAS	0.3744
Herb shoot mass	high diversity	Copper	0.0848
Herb shoot mass	high diversity	Surfactant	0.0064	*
Herb shoot mass	high diversity	Drought	0.7396
Herb shoot mass	high diversity	Antibiotic	0.9608
Herb shoot mass	high diversity	Microplastic	0	*
Herb shoot mass	high diversity	1 stressor	0.0484	*
Herb shoot mass	high diversity	2 stressors	0.268
Herb shoot mass	high diversity	5 stressors	0.5432
Herb shoot mass	high diversity	8 stressors	0.1364
Legume shoot mass	low diversity	Insecticide	0.5016
Legume shoot mass	low diversity	Fungicide	0.0724
Legume shoot mass	low diversity	PFAS	0.9644
Legume shoot mass	low diversity	Copper	0.7532
Legume shoot mass	low diversity	Surfactant	0.9448
Legume shoot mass	low diversity	Drought	0	*
Legume shoot mass	low diversity	Antibiotic	0.6452
Legume shoot mass	low diversity	Microplastic	0.754
Legume shoot mass	low diversity	1 stressor	0.3672
Legume shoot mass	low diversity	2 stressors	0.0084	*
Legume shoot mass	low diversity	5 stressors	0	*
Legume shoot mass	low diversity	8 stressors	0	*
Legume shoot mass	high diversity	Insecticide	0.1408
Legume shoot mass	high diversity	Fungicide	0.0632
Legume shoot mass	high diversity	PFAS	0.5228
Legume shoot mass	high diversity	Copper	0.3792
Legume shoot mass	high diversity	Surfactant	0.0136	*
Legume shoot mass	high diversity	Drought	0	*
Legume shoot mass	high diversity	Antibiotic	0.9044
Legume shoot mass	high diversity	Microplastic	0.1556
Legume shoot mass	high diversity	1 stressor	0.0224	*
Legume shoot mass	high diversity	2 stressors	0.09
Legume shoot mass	high diversity	5 stressors	0	*
Legume shoot mass	high diversity	8 stressors	0	*
Plant functional groups evenness	low diversity	Insecticide	0.3476
Plant functional groups evenness	low diversity	Fungicide	0.2896
Plant functional groups evenness	low diversity	PFAS	0.0556
Plant functional groups evenness	low diversity	Copper	0.5668
Plant functional groups evenness	low diversity	Surfactant	0.032	*
Plant functional groups evenness	low diversity	Drought	0.8596
Plant functional groups evenness	low diversity	Antibiotic	0.1836
Plant functional groups evenness	low diversity	Microplastic	0.3856
Plant functional groups evenness	low diversity	1 stressor	0.1588
Plant functional groups evenness	low diversity	2 stressors	0.5564
Plant functional groups evenness	low diversity	5 stressors	0.1964
Plant functional groups evenness	low diversity	8 stressors	0.0004	*
Plant functional groups evenness	high diversity	Insecticide	0.5616
Plant functional groups evenness	high diversity	Fungicide	0.2808
Plant functional groups evenness	high diversity	PFAS	0.1032
Plant functional groups evenness	high diversity	Copper	0.058
Plant functional groups evenness	high diversity	Surfactant	0.0212	*
Plant functional groups evenness	high diversity	Drought	0.9564
Plant functional groups evenness	high diversity	Antibiotic	0.2928
Plant functional groups evenness	high diversity	Microplastic	0	*
Plant functional groups evenness	high diversity	1 stressor	0.0764
Plant functional groups evenness	high diversity	2 stressors	0.714
Plant functional groups evenness	high diversity	5 stressors	0.1152
Plant functional groups evenness	high diversity	8 stressors	0	*

## Sheet: Table S2
Table S2. Predictability comparision of the hierarchically-nested models.
Model 1, effect size predicted by null models; Model 2, Model 1 + number of stressors; Model 3, Model 2 + plant diversity. “Mean”, “CI2.5%” and “CI.97.5%” indicate the mean and 95 confidence interval of the Variability explained (R2) by the model. “Δ Mean” indicates the changes in model predictability by adding additional explanatory variable. Model 2 comparing to Model 1 reveals the contribution…
Response variable	Model	Variability explained (R2)			Model comparison (ANOVA)
		CI.2.5%	Mean	CI.97.5%	Δ Mean	Df	F	Pr(>F)
Soil respiration	Model_1	0.388297	0.48682	0.589764	-	-	-	-
Soil respiration	Model_2	0.388383	0.487903	0.592093	0.00108341	0.944036	-	-
Soil respiration	Model_3	0.396033	0.496115	0.600743	0.00821188	0.738272	4.01365	0.0577155
Litter decomposition	Model_1	-0.0116366	0.0321976	0.107321	-	-	-	-
Litter decomposition	Model_2	-0.000958485	0.0579263	0.143195	0.0257287	1.93106	3.19083	0.0449739	*
Litter decomposition	Model_3	-0.00104061	0.0645092	0.156924	0.00658295	1.01456	2.00901	0.157762
β-Glucosidase	Model_1	0.025708	0.111705	0.213799	-	-	-	-
β-Glucosidase	Model_2	0.0748494	0.172783	0.287351	0.0610778	0.780693	20.0685	6.52e-05	*
β-Glucosidase	Model_3	0.073584	0.171155	0.285233	-0.00162816	0.818739	1.2414	0.255887
β-D-1,4-cellobiosidase	Model_1	0.15555	0.264616	0.40268	-	-	-	-
β-D-1,4-cellobiosidase	Model_2	0.195331	0.297136	0.424307	0.0325203	1.79203	3.21127	0.0477815	*
β-D-1,4-cellobiosidase	Model_3	0.260619	0.364236	0.481939	0.0670996	0.989001	23.5058	2.76e-06	*
β-1,4-N-acetyl-glucosaminidase	Model_1	0.00437817	0.0761329	0.170614	-	-	-	-
β-1,4-N-acetyl-glucosaminidase	Model_2	0.00425869	0.0813013	0.18278	0.00516834	0.997391	0.044905	0.831769
β-1,4-N-acetyl-glucosaminidase	Model_3	0.0319323	0.114158	0.217439	0.0328564	0.992344	9.62344	0.00225576	*
Phosphatase	Model_1	0.178664	0.294777	0.4135	-	-	-	-
Phosphatase	Model_2	0.201931	0.320061	0.437432	0.0252843	2.29861	1.51084	0.220689
Phosphatase	Model_3	0.226457	0.335627	0.445648	0.0155659	1.54948	11.7629	8.3e-05	*
Water stable aggregates	Model_1	-0.0117612	0.0245297	0.0848267	-	-	-	-
Water stable aggregates	Model_2	-0.00633379	0.0411894	0.110874	0.0166598	1.92187	1.71611	0.183666
Water stable aggregates	Model_3	0.0121504	0.079063	0.167125	0.0378736	1.02556	11.4462	0.000781071	*
pH	Model_1	0.00362116	0.0651675	0.147576	-	-	-	-
pH	Model_2	0.0211633	0.0911794	0.177202	0.0260119	0.853717	7.88598	0.00783034	*
pH	Model_3	0.031706	0.109066	0.20071	0.0178865	1	4.29484	0.0394977	*
Shoot mass	Model_1	0.504519	0.600056	0.690361	-	-	-	-
Shoot mass	Model_2	0.508831	0.604653	0.69477	0.00459681	1.66982	0.709049	0.469232
Shoot mass	Model_3	0.569896	0.653097	0.731606	0.0484442	1.85879	7.33863	0.00112724	*
Root mass	Model_1	0.0534091	0.157392	0.272788	-	-	-	-
Root mass	Model_2	0.0579089	0.163644	0.282993	0.00625164	1.27455	1.88071	0.168976
Root mass	Model_3	0.120773	0.230826	0.349341	0.0671819	1.23839	18.5918	5.13e-06	*
Grass shoot mass	Model_1	0.139808	0.25375	0.37324	-	-	-	-
Grass shoot mass	Model_2	0.147874	0.262283	0.385948	0.00853343	0.600031	1.91673	0.164507
Grass shoot mass	Model_3	0.158013	0.275115	0.399786	0.0128315	1.15866	4.3584	0.0324897	*
Herb shoot mass	Model_1	0.0614947	0.162537	0.285341	-	-	-	-
Herb shoot mass	Model_2	0.0831733	0.178113	0.297945	0.0155761	1	2.45315	0.118817
Herb shoot mass	Model_3	0.119642	0.213478	0.324128	0.0353656	1	7.80699	0.00569559	*
Legume shoot mass	Model_1	0.376245	0.476153	0.57401	-	-	-	-
Legume shoot mass	Model_2	0.446629	0.538057	0.625492	0.0619037	0.0485146	401.439	2.43e-07	*
Legume shoot mass	Model_3	0.519349	0.611771	0.699281	0.0737145	0.918945	25.259	2.35e-06	*
Plant functional groups evenness	Model_1	0.220584	0.330583	0.439568	-	-	-	-
Plant functional groups evenness	Model_2	0.39362	0.497302	0.597239	0.166719	1.65048	31.6004	4.15e-11	*
Plant functional groups evenness	Model_3	0.409585	0.513495	0.615299	0.0161927	1.01955	9.14179	0.00265908	*

## Sheet: Table S3
Table S3. Partial least squares path modeling (PLS-PM) revealing the direct and indirect effects of experimental treatments on plant biomass, soil properties and functions.
In this model, number of stressors and plant diversity are exogenous variables, while plant shoot and root mass act as mediators. Asterisk (*) indicates that the estimated path coefficient is statistically significant (p <0.05).
INNER MODEL
$Shoot mass
	Estimate	Std.Error	t value	Pr(>|t|)
Intercept	-2.45e-15	0.0482	-5.07e-14	1
Number of stressors	-0.485	0.0482	-10.1	5.69e-21	*
Plant diversity	-0.00537	0.0482	-0.111	0.911
$Root mass
	Estimate	Std.Error	t value	Pr(>|t|)
Intercept	1.46e-16	0.054	2.7e-15	1
Number of stressors	-0.184	0.054	-3.4	0.000749	*
Plant diversity	0.078	0.054	1.44	0.149563
$Soil respiration
	Estimate	Std.Error	t value	Pr(>|t|)
Intercept	1.76e-15	0.0474	3.71e-14	1
Number of stressors	-0.181	0.0545	-3.32	0.00101	*
Plant diversity	0.0597	0.0476	1.25	0.21
Shoot mass	0.297	0.0547	5.43	1.08e-07	*
Root mass	0.216	0.0488	4.44	1.25e-05	*
$Litter decomposition
	Estimate	Std.Error	t value	Pr(>|t|)
Intercept	-1.84e-14	0.0551	-3.33e-13	1
Number of stressors	-0.019	0.0634	-0.3	0.764
Plant diversity	0.0438	0.0553	0.792	0.429
Shoot mass	0.0411	0.0636	0.647	0.518
Root mass	0.0211	0.0567	0.372	0.71
$β-glucosidase
	Estimate	Std.Error	t value	Pr(>|t|)
Intercept	5.5e-16	0.0524	1.05e-14	1
Number of stressors	0.275	0.0602	4.57	6.8e-06	*
Plant diversity	-0.188	0.0525	-3.57	0.000408	*
Shoot mass	0.0505	0.0604	0.837	0.403
Root mass	-0.0234	0.0539	-0.434	0.665
$β-D-1,4-cellobiosidase
	Estimate	Std.Error	t value	Pr(>|t|)
Intercept	-1.36e-15	0.0498	-2.73e-14	1
Number of stressors	-0.259	0.0573	-4.51	8.92e-06	*
Plant diversity	-0.149	0.05	-2.97	0.00318	*
Shoot mass	0.201	0.0574	3.51	0.000515	*
Root mass	0.0427	0.0512	0.832	0.406
$β-1,4-N-acetyl-glucosaminidase
	Estimate	Std.Error	t value	Pr(>|t|)
Intercept	4.91e-15	0.0548	8.96e-14	1
Number of stressors	0.0299	0.063	0.475	0.635
Plant diversity	-0.127	0.055	-2.31	0.0216	*
Shoot mass	0.0389	0.0632	0.615	0.539
Root mass	0.033	0.0564	0.586	0.5586
$Phosphatase
	Estimate	Std.Error	t value	Pr(>|t|)
Intercept	-1.48e-15	0.0492	-3.01e-14	1
Number of stressors	-0.388	0.0566	-6.84	3.81e-11	*
Plant diversity	0.0119	0.0494	0.24	0.81
Shoot mass	0.0743	0.0568	1.31	0.191
Root mass	0.0894	0.0506	1.77	0.0785
$Water stable aggregates
	Estimate	Std.Error	t value	Pr(>|t|)
Intercept	1.64e-15	0.0533	3.07e-14	1
Number of stressors	0.0693	0.0613	1.13	0.259
Plant diversity	-0.113	0.0535	-2.11	0.0353	*
Shoot mass	0.26	0.0615	4.23	3.03e-05	*
Root mass	-0.0819	0.0549	-1.49	0.137
$pH
	Estimate	Std.Error	t value	Pr(>|t|)
Intercept	-4.6e-15	0.0527	-8.73e-14	1
Number of stressors	-0.212	0.0606	-3.5	0.00053	*
Plant diversity	-0.181	0.0529	-3.42	0.000706	*
Shoot mass	0.0426	0.0607	0.702	0.483165
Root mass	0.0388	0.0542	0.715	0.475095
TOTAL EFFECTS
relationships	direct	indirect	total
Number of stressors -> Shoot mass	-0.48543	0	-0.48543
Number of stressors -> Root mass	-0.18383	0	-0.18383
Number of stressors -> Soil respiration	-0.18082	-0.18396	-0.36478
Number of stressors -> Litter decomposition	-0.01903	-0.02384	-0.04286
Number of stressors -> β-glucosidase	0.27543	-0.02024	0.25519
Number of stressors -> β-D-1,4-cellobiosidase	-0.25852	-0.10564	-0.36416
Number of stressors -> β-1,4-N-acetyl-glucosaminidase	0.02994	-0.02493	0.00501
Number of stressors -> Phosphatase	-0.38751	-0.05251	-0.44003
Number of stressors -> Water stable aggregates	0.06928	-0.11121	-0.04193
Number of stressors -> pH	-0.21204	-0.02782	-0.23987
Plant diversity -> Shoot mass	-0.00537	0	-0.00537
Plant diversity -> Root mass	0.07803	0	0.07803
Plant diversity -> Soil respiration	0.0597	0.0153	0.07499
Plant diversity -> Litter decomposition	0.04379	0.00142	0.04522
Plant diversity -> β-glucosidase	-0.18766	-0.00209	-0.18976
Plant diversity -> β-D-1,4-cellobiosidase	-0.14851	0.00225	-0.14626
Plant diversity -> β-1,4-N-acetyl-glucosaminidase	-0.1269	0.00237	-0.12453
Plant diversity -> Phosphatase	0.01188	0.00658	0.01846
Plant diversity -> Water stable aggregates	-0.11307	-0.00779	-0.12085
Plant diversity -> pH	-0.18076	0.0028	-0.17796
Shoot mass -> Soil respiration	0.29699	0	0.29699
Shoot mass -> Litter decomposition	0.04112	0	0.04112
Shoot mass -> β-glucosidase	0.05054	0	0.05054
Shoot mass -> β-D-1,4-cellobiosidase	0.20147	0	0.20147
Shoot mass -> β-1,4-N-acetyl-glucosaminidase	0.03886	0	0.03886
Shoot mass -> Phosphatase	0.07432	0	0.07432
Shoot mass -> Water stable aggregates	0.26011	0	0.26011
Shoot mass -> pH	0.04264	0	0.04264
Root mass -> Soil respiration	0.21644	0	0.21644
Root mass -> Litter decomposition	0.02108	0	0.02108
Root mass -> β-glucosidase	-0.02336	0	-0.02336
Root mass -> β-D-1,4-cellobiosidase	0.04265	0	0.04265
Root mass -> β-1,4-N-acetyl-glucosaminidase	0.03301	0	0.03301
Root mass -> Phosphatase	0.0894	0	0.0894
Root mass -> Water stable aggregates	-0.08188	0	-0.08188
Root mass -> pH	0.03875	0	0.03875
